# Supplementary material for: Identifcation and fine mapping of qHSW1, a major QTL for hundred-seed weight in mungbean
Source: Front Plant Sci. 2025 Jan 24;15:1510487. doi: 10.3389/fpls.2024.1510487 (PMC11802520; doi:10.3389/fpls.2024.1510487)
Supplement: Supplementary file 1 [file Table1.xlsx]

## Sheet: Table S1
Table S1 Sequencing data information of two parental accessions and RILs used in this study.
Sample	Reads number	Bases number	Q30 bases rate(%)	GC percent(%)	Depth (×)
D1	7569090	1135363500	93.17	36.73	2.35833
D2	7477810	1121671500	93.18	36.48	2.32989
D3	7945198	1191779700	93.2	36.89	2.47551
D4	7846632	1176994800	93.26	37.06	2.4448
D5	7384512	1107676800	93.07	36.82	2.30082
D6	7608902	1141335300	93.08	36.73	2.37073
D7	7818402	1172760300	93.37	37.61	2.43601
D8	7603008	1140451200	93.12	36.85	2.3689
D9	7597862	1139679300	93.31	36.75	2.36729
D10	7394184	1109127600	93.03	37.37	2.30383
D11	7503966	1125594900	92.86	36.88	2.33804
D12	7428062	1114209300	92.69	37.04	2.31439
D13	7449254	1117388100	92.86	38.34	2.32099
D14	7757654	1163648100	92.33	37.12	2.41708
D15	7384694	1107704100	93.5	38.57	2.30088
D16	7658322	1148748300	93.73	37.86	2.38613
D17	7960694	1194104100	92.98	36.62	2.48034
D18	7774944	1166241600	92.64	37.68	2.42247
D19	7358062	1103709300	92.62	37.01	2.29258
D20	7768604	1165290600	94.04	40.24	2.42049
D21	7481760	1122264000	93.24	37.54	2.33112
D22	7997036	1199555400	92.81	36.56	2.49166
D23	7610728	1141609200	91.12	36.73	2.3713
D24	7940868	1191130200	92.83	37.05	2.47416
D25	7887558	1183133700	92.59	36.54	2.45755
D27	7407554	1111133100	89.48	36.98	2.308
D28	7699970	1154995500	91.6	36.5	2.39911
D29	7583550	1137532500	92.54	39.42	2.36283
D30	7899662	1184949300	94.14	40.53	2.46133
D32	7765234	1164785100	89.68	36.64	2.41944
D33	7458646	1118796900	93.15	38.85	2.32392
D36	7527094	1129064100	91.43	36.7	2.34524
D37	7736706	1160505900	92.66	36.54	2.41055
D40	7979940	1196991000	92.38	37.75	2.48634
D41	7818242	1172736300	92.54	37.37	2.43596
D42	7567076	1135061400	92.61	38.6	2.3577
D43	7970338	1195550700	91.35	36.85	2.48335
D44	7605032	1140754800	92.4	36.71	2.36953
D47	7420298	1113044700	92.34	36.84	2.31197
D48	7858168	1178725200	92.73	36.49	2.4484
D49	7537300	1130595000	92.83	36.38	2.34842
D50	7552114	1132817100	92.93	36.94	2.35304
D51	7364792	1104718800	91.27	36.69	2.29467
D52	7843758	1176563700	93.05	38.8	2.44391
D53	7891622	1183743300	92.07	36.56	2.45882
D54	7560810	1134121500	91.75	36.82	2.35575
D55	7657898	1148684700	92.73	36.69	2.386
D57	7357378	1103606700	92.43	36.86	2.29236
D58	7819404	1172910600	92.44	37.04	2.43632
D59	7414828	1112224200	93.07	36.44	2.31026
D60	7702716	1155407400	92.49	36.48	2.39996
D61	7370642	1105596300	92.25	37.05	2.2965
D62	7912386	1186857900	92.28	36.45	2.46529
D63	7642198	1146329700	92.12	36.86	2.38111
D65	7442280	1116342000	92.63	37.91	2.31882
D66	7832366	1174854900	92.66	36.34	2.44036
D67	7499930	1124989500	93.24	37.06	2.33678
D68	7361440	1104216000	93.13	37.32	2.29363
D69	7416626	1112493900	92.23	37.55	2.31082
D70	7527272	1129090800	92.85	36.88	2.3453
D71	7873026	1180953900	92.95	36.47	2.45303
D72	7579248	1136887200	93.27	38.64	2.36149
D73	7683820	1152573000	92.84	36.49	2.39407
D74	7527100	1129065000	92.3	37.18	2.34525
D75	7699144	1154871600	92.99	37.32	2.39885
D76	7815024	1172253600	92.99	36.8	2.43495
D77	7997494	1199624100	92.32	37.53	2.49181
D78	7499800	1124970000	93.34	38.93	2.33674
D79	7691244	1153686600	91.92	36.75	2.39639
D80	7968664	1195299600	91.99	36.59	2.48282
D81	7498880	1124832000	92.78	36.83	2.33645
D82	7950402	1192560300	92.73	37.29	2.47713
D83	7456428	1118464200	93.25	37.74	2.32323
D84	7717900	1157685000	92.74	38.76	2.40469
D85	7617062	1142559300	92.82	38.21	2.37327
D86	7505014	1125752100	92.22	37.88	2.33836
D87	7766394	1164959100	93.22	38.15	2.4198
D88	7994574	1199186100	92.92	36.6	2.4909
D89	7508908	1126336200	93.47	39.48	2.33958
D90	7849726	1177458900	93.02	37.11	2.44577
D91	7713138	1156970700	92.04	37.16	2.40321
D92	7430900	1114635000	92.94	37.71	2.31527
D93	7940226	1191033900	92.16	36.64	2.47396
D94	7635864	1145379600	93.79	38.07	2.37913
D95	7636380	1145457000	92.86	38.05	2.37929
D96	7757140	1163571000	92.97	38.32	2.41692
D97	7705562	1155834300	93.36	37.33	2.40085
D98	7774586	1166187900	93.3	37.3	2.42236
D99	7794344	1169151600	93.03	37.57	2.42851
D100	7536782	1130517300	93.06	37.9	2.34826
D101	7520976	1128146400	93.16	37.55	2.34334
D102	7764996	1164749400	90.97	36.54	2.41937
D103	7695116	1154267400	92.32	37.54	2.39759
D104	7924236	1188635400	92.28	37.13	2.46898
D105	7562464	1134369600	93.09	38.27	2.35626
D106	7666182	1149927300	88.6	36.62	2.38858
D107	7964316	1194647400	93.13	36.97	2.48147
D108	7718642	1157796300	92.66	37.69	2.40492
D109	7605942	1140891300	92.35	36.46	2.36981
D110	7534272	1130140800	92.82	36.6	2.34748
D111	7889246	1183386900	92.55	36.8	2.45808
D112	7427584	1114137600	92.93	36.65	2.31424
D114	7957750	1193662500	94.09	39.78	2.47942
D115	7940714	1191107100	93.05	38.24	2.47412
D116	7785844	1167876600	92.82	37.27	2.42586
D117	7551766	1132764900	92.99	36.36	2.35293
D118	7936852	1190527800	92.3	36.74	2.47291
D119	7939534	1190930100	93.32	38.26	2.47375
D120	7664168	1149625200	93.04	39.34	2.38795
D121	7442714	1116407100	89.63	37.04	2.31895
D122	6437210	965581500	92.34	37.15	2.00566
D123	7419232	1112884800	89.5	36.84	2.31164
D124	7529176	1129376400	92.89	36.47	2.34589
D125	7622968	1143445200	92.96	37.79	2.37512
D126	7586752	1138012800	94.02	40.85	2.36383
D127	7619360	1142904000	94.35	41.1	2.37399
D128	7762744	1164411600	93.02	36.7	2.41867
D129	7933172	1189975800	92.83	36.88	2.47177
D130	7551780	1132767000	92.82	36.87	2.35293
D131	7933096	1189964400	93.05	36.98	2.47174
D132	7777250	1166587500	93	36.81	2.42319
D133	7613384	1142007600	93.16	38.12	2.37213
D134	7670714	1150607100	92.85	36.51	2.38999
D135	7642058	1146308700	92.68	36.34	2.38106
D136	7388248	1108237200	92.44	36.79	2.30198
D137	7368214	1105232100	92.96	36.6	2.29574
D138	7755662	1163349300	92.98	36.51	2.41646
D139	7522248	1128337200	92.9	37.53	2.34373
D140	7881136	1182170400	91.41	37.06	2.45555
D141	7384382	1107657300	92.42	36.63	2.30078
D142	7525514	1128827100	92.99	37.18	2.34475
D143	7744678	1161701700	91.97	36.6	2.41304
D144	7608534	1141280100	93.17	36.34	2.37062
D145	7905874	1185881100	92.13	36.51	2.46326
D146	7484590	1122688500	89.73	36.74	2.332
D147	7509494	1126424100	92.22	37	2.33976
D148	7560736	1134110400	91.01	36.95	2.35573
D149	7358248	1103737200	93.18	38.09	2.29264
D150	7476602	1121490300	93.6	38.74	2.32951
D151	7402178	1110326700	92.87	36.78	2.30632
D152	7645934	1146890100	91.92	36.46	2.38227
D153	7389090	1108363500	92.8	36.6	2.30224
D154	7354290	1103143500	92.9	36.57	2.2914
D155	7958914	1193837100	91.52	37.67	2.47979
D156	7903068	1185460200	92.03	36.77	2.46239
D157	7384042	1107606300	92.6	36.97	2.30067
D158	7352518	1102877700	92.78	36.8	2.29085
D159	7777324	1166598600	92.65	38.26	2.42321
D160	7421758	1113263700	91	36.86	2.31242
D161	7546090	1131913500	92.72	36.47	2.35116
D162	7414346	1112151900	89.64	36.72	2.31011
D167	7686274	1152941100	92.97	36.8	2.39484
D168	7481906	1122285900	92.24	37.32	2.33116
D169	7460470	1119070500	92.69	38.29	2.32449
D170	7922778	1188416700	92.62	36.91	2.46853
D177	7508338	1126250700	92.66	36.66	2.3394
D178	7804280	1170642000	92.57	36.98	2.43161
D179	7593730	1139059500	92.94	36.65	2.36601
D180	7540046	1131006900	92.61	36.89	2.34928
D181	7475382	1121307300	92.07	36.65	2.32913
D182	7520758	1128113700	92.3	37.48	2.34327
D183	7393182	1108977300	91.98	36.97	2.30352
D184	7618826	1142823900	93.95	40.93	2.37382
D185	7340720	1101108000	93.77	39.22	2.28717
D186	7822944	1173441600	91.86	36.8	2.43742
D187	7852272	1177840800	93.12	36.99	2.44656
D188	7788052	1168207800	92.8	37.37	2.42655
D189	7484098	1122614700	91.24	36.75	2.33185
D190	7879554	1181933100	91.89	37.16	2.45506
D191	7684144	1152621600	92.83	38.93	2.39418
D192	7973900	1196085000	93.2	38.13	2.48446
D193	7820656	1173098400	93.3	38.06	2.43671
D194	7368778	1105316700	92.99	37.45	2.29592
D195	7892352	1183852800	93.3	36.45	2.45905
D196	7768610	1165291500	92.85	36.7	2.42049
D197	7525488	1128823200	92.57	36.54	2.34474
D198	7784910	1167736500	92.92	37.44	2.42557
D199	7744708	1161706200	93.47	38.92	2.41305
D200	7829218	1174382700	92.79	36.88	2.43938
D201	7501236	1125185400	92.95	37.31	2.33719
D202	7596854	1139528100	92.54	37.58	2.36698
D203	7960764	1194114600	92.44	36.63	2.48036
D204	7676908	1151536200	92.69	36.97	2.39192
D205	7414828	1112224200	92.96	36.71	2.31026
D206	7862516	1179377400	93.42	37.73	2.44975
D208	7337304	1100595600	91.12	38.01	2.28611
D209	7929126	1189368900	92.93	36.97	2.47051
D210	7801396	1170209400	89.81	37.1	2.43071
D211	7338592	1100788800	92.78	38.15	2.28651
D212	7963030	1194454500	94.07	41.16	2.48107
D213	7346444	1101966600	93.24	37.62	2.28896
D214	7785230	1167784500	94.07	39.13	2.42567
D215	7586026	1137903900	92.37	37.09	2.3636
D216	7441422	1116213300	92.24	38.11	2.31855
D217	7982978	1197446700	91.17	36.81	2.48728
D218	7515062	1127259300	92.09	37.22	2.34149
D219	7631740	1144761000	91.77	37.19	2.37785
D220	7446084	1116912600	91.28	36.85	2.32
D221	7956908	1193536200	92.24	37.15	2.47916
D222	7749074	1162361100	91.85	37.05	2.41441
D2945	83967545	12595131750	92.89	37.09	26.16
D4702	59874725	8981208750	93.15	37.49	18.65

## Sheet: Table S2
Table S2 PARMS markers developed in the qHSW1 region.
Primer	Sequence	M5311 RefGen
M1-1R	GAAAGATGGTAGGAAAATGT	Chr1:53511385-53511405
M1-1F1	GAAGGTGACCAAGTTCATGCTGAAATTGTGATATTGTCAAGT	Chr1:53511415-53511435
M1-1F2	GAAGGTCGGAGTCAACGGATTGAAATTGTGATATTGTCAAGA	Chr1:53511415-53511435
M1-2R	TGAAGTTCATAACACCAAAGG	Chr1:53601263-53601284
M1-2F1	GAAGGTGACCAAGTTCATGCTTTCTTCACTGTTTGGGTGTAA	Chr1:53601294-53601315
M1-2F2	GAAGGTCGGAGTCAACGGATTTTCTTCACTGTTTGGGTGTAG	Chr1:53601294-53601315
M1-3R	TAAGGGTGAAGTTTGTTATG	Chr1:53868960-53868980
M1-3F1	GAAGGTGACCAAGTTCATGCTTGGGAGTGTATAATGTGCACA	Chr1:53868990-53869010
M1-3F2	GAAGGTCGGAGTCAACGGATTTGGGAGTGTATAATGTGCACG	Chr1:53868990-53869010
M1-4R	TTTAAATGCAACAAATGAAG	Chr1:54125631-54125651
M1-4F1	GAAGGTGACCAAGTTCATGCTTTTAATAACCTTCTCATTAAG	Chr1:54125661-54125681
M1-4F2	GAAGGTCGGAGTCAACGGATTTTTAATAACCTTCTCATTAAA	Chr1:54125661-54125681
M1-5R	GAGGGTCTGATTATGTCCAT	Chr1:54374894-54374914
M1-5F1	GAAGGTGACCAAGTTCATGCTTATTGTAACAACAGTGCCAGC	Chr1:54374924-54374944
M1-5F2	GAAGGTCGGAGTCAACGGATTTATTGTAACAACAGTGCCAGT	Chr1:54374924-54374944
M1-6R	CTCTCCAAGGTAATCGTTCTG	Chr1:54494873-54494894
M1-6F1	GAAGGTGACCAAGTTCATGCTTTAATCCTCCACTGGTGGCTA	Chr1:54494904-54494925
M1-6F2	GAAGGTCGGAGTCAACGGATTTTAATCCTCCACTGGTGGCTG	Chr1:54494904-54494925
